# Supplementary material for: The Role of Cardiac Rehabilitation in Promoting Lifestyle Modification Among Cardiovascular Patients: A Nationwide Cohort Study
Source: Healthcare (Basel). 2024 Dec 18;12(24):2553. doi: 10.3390/healthcare12242553 (PMC11675419; doi:10.3390/healthcare12242553)
Supplement: Supplementary file 1 [file healthcare-12-02553-s001.zip]

Archive with 1 entries (1 files):
- healthcare-3287925-supplementary.pdf
